# Supplementary material for: First-Principles Band Alignments at the Si:Anatase TiO2 Interface
Source: ACS Omega. 2023 May 22;8(22):20138–47. doi: 10.1021/acsomega.3c02865 (PMC10249118; doi:10.1021/acsomega.3c02865)
Supplement: Supplementary file 2 — ao3c02865_si_002.zip [file ao3c02865_si_002.zip]

Archive with 10 entries (10 files):
- Optimized structures of Si, TiO2 slabs, and heterointerface models/Si(001) slab terminated with hydrogen atoms.cell
- Optimized structures of Si, TiO2 slabs, and heterointerface models/Si(001) slab terminated with oxygen and hydrogen atoms.cell
- Optimized structures of Si, TiO2 slabs, and heterointerface models/Si(001) slab.cell
- Optimized structures of Si, TiO2 slabs, and heterointerface models/Si(111) slab.cell
- Optimized structures of Si, TiO2 slabs, and heterointerface models/Si-TiO2(001) heterointerface - Model 1.cell
- Optimized structures of Si, TiO2 slabs, and heterointerface models/Si-TiO2(001) heterointerface - Model 2.cell
- Optimized structures of Si, TiO2 slabs, and heterointerface models/Si-TiO2(001) heterointerface - Model 3.cell
- Optimized structures of Si, TiO2 slabs, and heterointerface models/Si-TiO2(101) heterointerface - Model 4.cell
- Optimized structures of Si, TiO2 slabs, and heterointerface models/TiO2(001) slab.cell
- Optimized structures of Si, TiO2 slabs, and heterointerface models/TiO2(101) slab.cell
