# Supplementary material for: First-Principles Band Alignments at the Si:Anatase TiO2 Interface
Source: ACS Omega. 2023 May 22;8(22):20138–47. doi: 10.1021/acsomega.3c02865 (PMC10249118; doi:10.1021/acsomega.3c02865)
Supplement: Supplementary file 2 — ao3c02865_si_002.zip [file ao3c02865_si_002.zip › Optimized structures of Si, TiO2 slabs, and heterointerface models/Si(001) slab terminated with hydrogen atoms.cell]

%BLOCK LATTICE_CART
        5.468451800         0.0000000000         0.0000000000
        0.0000000000         5.468451800         0.0000000000
        0.0000000000         0.0000000000        32.95371745
%ENDBLOCK LATTICE_CART

%BLOCK POSITIONS_FRAC
 H                  -0.150772   0.145807  -0.029444
 H                   0.146542  -0.148930  -0.029627
 H                   0.646097   0.349801  -0.029524
 H                   0.348011   0.644265  -0.029561
 H                   0.146979   0.145919   0.358754
 H                  -0.150798  -0.148455   0.359448
 H                   0.349405   0.350758   0.359216
 H                   0.647510   0.644931   0.359078
 Si                 -0.001882  -0.001939  -0.001136
 Si                 -0.002879  -0.002519   0.330681
 Si                 -0.002382  -0.002517   0.164770
 Si                 -0.002294   0.497632   0.081391
 Si                 -0.002312   0.497297   0.248135
 Si                  0.497556   0.497702  -0.001164
 Si                  0.498073   0.497766   0.330744
 Si                  0.497772   0.497613   0.164751
 Si                  0.497892  -0.002445   0.081420
 Si                  0.497202  -0.002562   0.248118
 Si                  0.747687   0.247513   0.123076
 Si                  0.747132   0.247398   0.289768
 Si                  0.247985   0.247720   0.039780
 Si                  0.247584   0.247559   0.206412
 Si                  0.247561   0.747521   0.123073
 Si                  0.247360   0.747296   0.289840
 Si                  0.747674   0.747640   0.039702
 Si                  0.747530   0.747461   0.206490
%ENDBLOCK POSITIONS_FRAC
