# Supplementary material for: First-Principles Band Alignments at the Si:Anatase TiO2 Interface
Source: ACS Omega. 2023 May 22;8(22):20138–47. doi: 10.1021/acsomega.3c02865 (PMC10249118; doi:10.1021/acsomega.3c02865)
Supplement: Supplementary file 2 — ao3c02865_si_002.zip [file ao3c02865_si_002.zip › Optimized structures of Si, TiO2 slabs, and heterointerface models/Si(001) slab terminated with oxygen and hydrogen atoms.cell]

%BLOCK LATTICE_CART
       16.4050903320         0.0000000000         0.0000000000
        0.0000000000         5.4683632851         0.0000000000
        0.0000000000         0.0000000000        36.9367256165
%ENDBLOCK LATTICE_CART

%BLOCK POSITIONS_FRAC
 H                        0.949755   0.145374   0.324639
 H                        0.283088   0.145374   0.324639
 H                        0.616422   0.145374   0.324639
 H                        0.048684   0.847607   0.324966
 H                        0.382017   0.847607   0.324966
 H                        0.715351   0.847607   0.324966
 H                        0.218086   0.355728   0.325205
 H                        0.551419   0.355728   0.325205
 H                        0.884752   0.355728   0.325205
 H                        0.118817   0.652500   0.324901
 H                        0.452151   0.652500   0.324901
 H                        0.785484   0.652500   0.324901
 O                        0.042183   0.127645   0.678057
 O                        0.375516   0.127645   0.678057
 O                        0.708849   0.127645   0.678057
 O                        0.254059   0.762976   0.656619
 O                        0.587393   0.762976   0.656619
 O                        0.920726   0.762976   0.656619
 Si                      -0.000225  -0.000706   0.349973
 Si                       0.333108  -0.000706   0.349973
 Si                       0.666441  -0.000706   0.349973
 Si                      -0.005954  -0.016890   0.648983
 Si                       0.327379  -0.016890   0.648983
 Si                       0.660712  -0.016890   0.648983
 Si                      -0.000413  -0.000634   0.497091
 Si                       0.332920  -0.000634   0.497091
 Si                       0.666254  -0.000634   0.497091
 Si                       0.000729   0.500451   0.423435
 Si                       0.334063   0.500451   0.423435
 Si                       0.667396   0.500451   0.423435
 Si                       0.003147   0.498519   0.571333
 Si                       0.336480   0.498519   0.571333
 Si                       0.669813   0.498519   0.571333
 Si                       0.167547   0.502677   0.350252
 Si                       0.500880   0.502677   0.350252
 Si                       0.834214   0.502677   0.350252
 Si                       0.193060   0.580144   0.635148
 Si                       0.526393   0.580144   0.635148
 Si                       0.859727   0.580144   0.635148
 Si                       0.168102   0.504899   0.497632
 Si                       0.501436   0.504899   0.497632
 Si                       0.834769   0.504899   0.497632
 Si                       0.166524   0.003084   0.423461
 Si                       0.499857   0.003084   0.423461
 Si                       0.833191   0.003084   0.423461
 Si                       0.165933   0.010216   0.571320
 Si                       0.499267   0.010216   0.571320
 Si                       0.832600   0.010216   0.571320
 Si                       0.250187   0.252344   0.460372
 Si                       0.583521   0.252344   0.460372
 Si                       0.916854   0.252344   0.460372
 Si                       0.254157   0.241779   0.608650
 Si                       0.587490   0.241779   0.608650
 Si                       0.920824   0.241779   0.608650
 Si                       0.083433   0.251126   0.386024
 Si                       0.416766   0.251126   0.386024
 Si                       0.750100   0.251126   0.386024
 Si                       0.083372   0.250878   0.533132
 Si                       0.416705   0.250878   0.533132
 Si                       0.750039   0.250878   0.533132
 Si                       0.083884   0.751110   0.460371
 Si                       0.417217   0.751110   0.460371
 Si                       0.750551   0.751110   0.460371
 Si                       0.080298   0.763484   0.608642
 Si                       0.413631   0.763484   0.608642
 Si                       0.746964   0.763484   0.608642
 Si                       0.250312   0.752027   0.386895
 Si                       0.583645   0.752027   0.386895
 Si                       0.916978   0.752027   0.386895
 Si                       0.250990   0.753663   0.535404
 Si                       0.584323   0.753663   0.535404
 Si                       0.917657   0.753663   0.535404
%ENDBLOCK POSITIONS_FRAC
