# Supplementary material for: First-Principles Band Alignments at the Si:Anatase TiO2 Interface
Source: ACS Omega. 2023 May 22;8(22):20138–47. doi: 10.1021/acsomega.3c02865 (PMC10249118; doi:10.1021/acsomega.3c02865)
Supplement: Supplementary file 2 — ao3c02865_si_002.zip [file ao3c02865_si_002.zip › Optimized structures of Si, TiO2 slabs, and heterointerface models/Si(001) slab.cell]

%BLOCK LATTICE_CART
       15.4671174         0.0000000000         0.0000000000
        0.0000000000         7.733558701         0.0000000000
        0.0000000000         0.0000000000        30.8600006104
%ENDBLOCK LATTICE_CART

%BLOCK POSITIONS_FRAC
 Si                       0.004805   0.082191   0.006536  
 Si                       0.504806   0.082236   0.006546  
 Si                       0.041099   0.009521   0.369748  
 Si                       0.541092   0.009526   0.369741  
 Si                       0.245202   0.417817   0.006541  
 Si                       0.745208   0.417823   0.006542  
 Si                       0.208902   0.490435   0.369747  
 Si                       0.708894   0.490428   0.369742  
 Si                       0.255852   0.511617   0.188161  
 Si                       0.755860   0.511632   0.188159  
 Si                      -0.005857  -0.011634   0.188162  
 Si                       0.494142  -0.011605   0.188156  
 Si                       0.124997   0.249994   0.106675  
 Si                       0.625000   0.250035   0.106675  
 Si                       0.374997   0.750022   0.092852  
 Si                       0.875007   0.750012   0.092851  
 Si                       0.374996   0.749989   0.283469  
 Si                       0.874997   0.749987   0.283472  
 Si                       0.124996   0.249980   0.269610  
 Si                       0.624998   0.250014   0.269603  
 Si                       0.251879   0.130498   0.031437  
 Si                       0.751886   0.130503   0.031434  
 Si                       0.184739  -0.003840   0.344871  
 Si                       0.684730  -0.003845   0.344866  
 Si                      -0.001873   0.369507   0.031437  
 Si                       0.498130   0.369548   0.031440  
 Si                       0.065261   0.503796   0.344872  
 Si                       0.565258   0.503797   0.344865  
 Si                      -0.002525   0.504950   0.188163  
 Si                       0.497476   0.504978   0.188159  
 Si                       0.252521  -0.004966   0.188163  
 Si                       0.752525  -0.004947   0.188160  
 Si                       0.125000   0.750000   0.096338  
 Si                       0.625005   0.750031   0.096338  
 Si                       0.374991   0.250020   0.102344  
 Si                       0.875004   0.250008   0.102342  
 Si                       0.374997   0.249992   0.280034  
 Si                       0.874999   0.249986   0.280037  
 Si                       0.124996   0.749980   0.273898  
 Si                       0.624999   0.750019   0.273893  
 Si                       0.253020   0.753996   0.140065  
 Si                       0.753028   0.754010   0.140063  
 Si                      -0.003152   0.245940   0.147971  
 Si                       0.496844   0.245973   0.147967  
 Si                       0.007927   0.240031   0.319876  
 Si                       0.507925   0.240033   0.319869  
 Si                       0.243540   0.730411   0.324047  
 Si                       0.743540   0.730408   0.324046  
 Si                       0.120035   0.015788   0.056435  
 Si                       0.620040   0.015824   0.056438  
 Si                       0.365247   0.487185   0.052218  
 Si                       0.865256   0.487177   0.052216  
 Si                       0.377004   0.505965   0.236274  
 Si                       0.877004   0.505960   0.236277  
 Si                       0.122964  -0.006260   0.228301  
 Si                       0.622965  -0.006225   0.228294  
 Si                       0.253145   0.254043   0.147971  
 Si                       0.753155   0.254062   0.147967  
 Si                      -0.003020   0.745997   0.140065  
 Si                       0.496978   0.746020   0.140061  
 Si                       0.006456   0.769545   0.324049  
 Si                       0.506455   0.769550   0.324041  
 Si                       0.242069   0.259928   0.319873  
 Si                       0.742066   0.259924   0.319869  
 Si                       0.384756   0.012857   0.052217  
 Si                       0.884761   0.012847   0.052214  
 Si                       0.129969   0.484211   0.056437  
 Si                       0.629975   0.484246   0.056435  
 Si                       0.127032   0.506224   0.228300  
 Si                       0.627035   0.506259   0.228295  
 Si                       0.372996  -0.005977   0.236274  
 Si                       0.872992  -0.005981   0.236277  
%ENDBLOCK POSITIONS_FRAC
