# Supplementary material for: First-Principles Band Alignments at the Si:Anatase TiO2 Interface
Source: ACS Omega. 2023 May 22;8(22):20138–47. doi: 10.1021/acsomega.3c02865 (PMC10249118; doi:10.1021/acsomega.3c02865)
Supplement: Supplementary file 2 — ao3c02865_si_002.zip [file ao3c02865_si_002.zip › Optimized structures of Si, TiO2 slabs, and heterointerface models/Si(111) slab.cell]

%BLOCK LATTICE_CART
        3.86677935         0.0000000000         0.0000000000
        0.0000000000        13.3007287979         0.0000000000
        0.0000000000         0.0000000000        40.5938224792
%ENDBLOCK LATTICE_CART

%BLOCK POSITIONS_FRAC
 Si                 0.998301   0.065729   0.000500 
 Si                 0.998301   0.565729   0.000500 
 Si                 0.998483   0.915749   0.475631 
 Si                 0.998483   0.415749   0.475631 
 Si                 0.998172   0.998274   0.232771 
 Si                 0.998172   0.498274   0.232771 
 Si                 0.998211   0.164727   0.079546 
 Si                 0.998211   0.664727   0.079546 
 Si                 0.998173   0.167193   0.306688 
 Si                 0.998173   0.667193   0.306688 
 Si                 0.998116   0.335543   0.152602 
 Si                 0.998116   0.835543   0.152602 
 Si                 0.998220   0.328653   0.388092 
 Si                 0.998220   0.828653   0.388092 
 Si                 0.498213   0.414454   0.071535 
 Si                 0.498213   0.914454   0.071535 
 Si                 0.498124   0.417652   0.312407 
 Si                 0.498124   0.917652   0.312407 
 Si                 0.498173   0.079951   0.154593 
 Si                 0.498173   0.579951   0.154593 
 Si                 0.498217   0.093686   0.386901 
 Si                 0.498217   0.593686   0.386901 
 Si                 0.498513   0.335893   0.982734 
 Si                 0.498513   0.835893   0.982734 
 Si                 0.498309   0.163901   0.442259 
 Si                 0.498309   0.663901   0.442259 
 Si                 0.498163   0.251895   0.230550 
 Si                 0.498163   0.751895   0.230550 
 Si                 0.998172   0.165910   0.136865 
 Si                 0.998172   0.665910   0.136865 
 Si                 0.998213   0.168474   0.363978 
 Si                 0.998213   0.668474   0.363978 
 Si                 0.998166   0.334886   0.210878 
 Si                 0.998166   0.834886   0.210878 
 Si                 0.998301   0.267591   0.442936 
 Si                 0.998301   0.767591   0.442936 
 Si                 0.998228   0.004652   0.055373 
 Si                 0.998228   0.504652   0.055373 
 Si                 0.998123   0.997545   0.291011 
 Si                 0.998123   0.497545   0.291011 
 Si                 0.498118   0.415622   0.131245 
 Si                 0.498118   0.915622   0.131245 
 Si                 0.498207   0.419015   0.372056 
 Si                 0.498207   0.919015   0.372056 
 Si                 0.498169   0.081398   0.213165 
 Si                 0.498169   0.581398   0.213165 
 Si                 0.498490   0.997736   0.460658 
 Si                 0.498490   0.497736   0.460658 
 Si                 0.498213   0.239704   0.056631 
 Si                 0.498213   0.739704   0.056631 
 Si                 0.498175   0.253321   0.289090 
 Si                 0.498175   0.753321   0.289090 
 Si                 0.498307   0.169660   0.001244 
 Si                 0.498307   0.669660   0.001244 
 Si                 0.998509   0.417852   0.967592 
 Si                 0.998509   0.917852   0.967592 
%ENDBLOCK POSITIONS_FRAC
