# Supplementary material for: First-Principles Band Alignments at the Si:Anatase TiO2 Interface
Source: ACS Omega. 2023 May 22;8(22):20138–47. doi: 10.1021/acsomega.3c02865 (PMC10249118; doi:10.1021/acsomega.3c02865)
Supplement: Supplementary file 2 — ao3c02865_si_002.zip [file ao3c02865_si_002.zip › Optimized structures of Si, TiO2 slabs, and heterointerface models/Si-TiO2(001) heterointerface - Model 1.cell]

%BLOCK LATTICE_CART
        10.93690360          0.0000000000         0.0000000000
        0.0000000000         10.93690360         0.0000000000
        0.0000000000         0.0000000000        45.8109970093
%ENDBLOCK LATTICE_CART

%BLOCK POSITIONS_FRAC
H                       -0.100170   0.029895   0.969744 
H                        0.032578   0.897367   0.995737 
H                        0.032573   0.397380   0.995746 
H                       -0.100162   0.529871   0.969740 
H                        0.399821   0.029927   0.969746 
H                        0.532572   0.897378   0.995728 
H                        0.532570   0.397376   0.995738 
H                        0.399843   0.529915   0.969744 
H                        0.282788   0.147326   0.995751 
H                        0.150163   0.279824   0.969736 
H                        0.150161   0.779819   0.969737 
H                        0.282793   0.647320   0.995748 
H                        0.782775   0.147296   0.995755 
H                        0.650174   0.279801   0.969735 
H                        0.782774   0.647305   0.995747 
H                        0.650160   0.779811   0.969736 
O                        0.291520   0.389527   0.241687 
O                        0.791303   0.389303   0.241669 
O                        0.291363   0.889360   0.241680 
O                        0.791311   0.889431   0.241691 
O                        0.138108   0.236709   0.267773 
O                        0.137915   0.736457   0.267703 
O                        0.637937   0.736381   0.267739 
O                        0.637881   0.236629   0.267757 
O                        0.444650   0.543538   0.267659 
O                        0.944350   0.543263   0.267647 
O                        0.944731   0.043111   0.267653 
O                        0.444565   0.043040   0.267683 
O                        0.292024   0.390062   0.301286 
O                        0.291429   0.890025   0.301270 
O                        0.792132   0.389859   0.301270 
O                        0.791561   0.889888   0.301242 
O                        0.291408   0.640142   0.313879 
O                        0.791308   0.639981   0.313919 
O                        0.291353   0.140057   0.313897 
O                        0.791264   0.139886   0.313886 
O                        0.542169   0.390991   0.313916 
O                        0.541575   0.890170   0.313898 
O                        0.042113   0.390891   0.313919 
O                        0.041504   0.890079   0.313863 
O                        0.424538   0.523672   0.348719 
O                        0.424592   1.023521   0.348698 
O                        0.924501   0.523449   0.348743 
O                        0.924600   1.023370   0.348658 
O                        0.158811   0.757781   0.348728 
O                        0.659097   0.258040   0.348735 
O                        0.658948   0.757901   0.348723 
O                        0.159113   0.258138   0.348752 
O                        0.411200   0.771109   0.365496 
O                        0.911290   0.771042   0.365556 
O                        0.411488   0.271068   0.365526 
O                        0.911509   0.271037   0.365560 
O                        0.672268   0.510338   0.365626 
O                        0.172209   0.510196   0.365628 
O                        0.172260   1.009965   0.365563 
O                        0.672325   1.010178   0.365563 
O                        0.790912   0.641602   0.400575 
O                        0.290862   0.641566   0.400537 
O                        0.290912   0.141620   0.400523 
O                        0.790969   0.141638   0.400502 
O                        0.540759   0.391852   0.400528 
O                        0.040822   0.391597   0.400554 
O                        0.540737   0.891628   0.400502 
O                        0.040707   0.891544   0.400526 
O                        0.041150   0.641556   0.417205 
O                        0.041010   0.141356   0.417142 
O                        0.541072   0.641699   0.417124 
O                        0.541141   0.141527   0.417088 
O                        0.790949   0.891558   0.417523 
O                        0.290963   0.891583   0.417472 
O                        0.791110   0.391373   0.417626 
O                        0.291064   0.391551   0.417549 
O                        0.914537   0.767152   0.452143 
O                        0.915247   0.267051   0.452196 
O                        0.414452   0.767061   0.452076 
O                        0.415085   0.266976   0.452078 
O                        0.164324   0.516559   0.452154 
O                        0.164690   1.016737   0.452050 
O                        0.664396   0.517439   0.452104 
O                        0.664791   1.017573   0.452060 
O                        0.909076   1.022542   0.468774 
O                        0.908219   0.523405   0.468758 
O                        0.409607   1.022366   0.468818 
O                        0.408712   0.523187   0.468778 
O                        0.158929   0.772010   0.468804 
O                        0.658371   0.773325   0.468730 
O                        0.659371   0.273307   0.468797 
O                        0.160327   0.271525   0.468817 
O                        0.050681   0.629850   0.503548 
O                        0.052303   0.128937   0.503393 
O                        0.551570   0.131038   0.503391 
O                        0.550406   0.631508   0.503488 
O                        0.800309   0.881017   0.503582 
O                        0.300958   0.880352   0.503464 
O                        0.801637   0.381058   0.503724 
O                        0.302650   0.379865   0.503537 
O                        0.805212   0.127390   0.522770 
O                        0.802497   0.629393   0.522352 
O                        0.305956   0.125901   0.523197 
O                        0.303541   0.627493   0.522746 
O                        0.552807   0.878875   0.522623 
O                        0.554589   0.378046   0.522705 
O                        0.057561   0.374215   0.523117 
O                        0.054413   0.876303   0.522827 
Si                       0.686522   0.743513  -0.000000 
Si                       0.186525   0.243523   0.000000 
Si                       0.686522   0.243507  -0.000000 
Si                       0.186529   0.743516   0.000000 
Si                       0.436277   0.993550  -0.000000 
Si                       0.936262   0.493551  -0.000000 
Si                       0.436274   0.493554   0.000000 
Si                       0.936276   0.993537   0.000000 
Si                       0.038506   0.641449   0.028048 
Si                       0.538503   0.641457   0.028049 
Si                       0.538503   0.141438   0.028051 
Si                       0.038518   0.141438   0.028047 
Si                       0.288468   0.391471   0.028149 
Si                       0.788452   0.391476   0.028146 
Si                       0.288481   0.891462   0.028150 
Si                       0.788463   0.891451   0.028151 
Si                       0.413908   0.266055   0.057854 
Si                       0.913898   0.266037   0.057844 
Si                       0.413901   0.766042   0.057857 
Si                       0.913893   0.766018   0.057854 
Si                       0.163500   1.016354   0.057862 
Si                       0.163498   0.516362   0.057863 
Si                       0.663479   0.516332   0.057864 
Si                       0.663484   1.016326   0.057867 
Si                       0.291165   0.138805   0.087616 
Si                       0.291167   0.638801   0.087622 
Si                       0.791180   0.138770   0.087621 
Si                       0.791149   0.638757   0.087617 
Si                       0.041147   0.388766   0.087628 
Si                       0.541159   0.388765   0.087644 
Si                       0.041145   0.888772   0.087633 
Si                       0.541136   0.888764   0.087638 
Si                       0.166857   0.264527   0.117467 
Si                       0.166865   0.764548   0.117476 
Si                       0.666867   0.264481   0.117486 
Si                       0.666867   0.764518   0.117471 
Si                       0.915786   1.013487   0.117471 
Si                       0.915707   0.513408   0.117459 
Si                       0.415745   1.013503   0.117464 
Si                       0.415764   0.513502   0.117471 
Si                       0.041032   0.139340   0.146839 
Si                       0.040999   0.639256   0.146811 
Si                       0.541053   0.139228   0.146840 
Si                       0.541063   0.639300   0.146828 
Si                       0.791133   0.389243   0.147612 
Si                       0.791107   0.889297   0.147593 
Si                       0.291098   0.889351   0.147605 
Si                       0.291107   0.389264   0.147596 
Si                       0.917399   0.763029   0.177085 
Si                       0.917414   0.263027   0.177132 
Si                       0.417440   0.763083   0.177093 
Si                       0.417433   0.263054   0.177103 
Si                       0.164751   0.515646   0.177080 
Si                       0.164796   1.015758   0.177097 
Si                       0.664767   0.515640   0.177079 
Si                       0.664778   1.015594   0.177091 
Si                       0.041125   0.389446   0.206894 
Si                       0.041073   0.889472   0.206841 
Si                       0.541063   0.389508   0.206864 
Si                       0.791011   0.639419   0.206848 
Si                       0.541132   0.889399   0.206871 
Si                       0.291044   0.639453   0.206838 
Si                       0.790953   0.139395   0.206864 
Si                       0.291087   0.139466   0.206885 
Si                       0.186245   0.784660   0.235589 
Si                       0.186394   0.284773   0.235661 
Si                       0.686284   0.784629   0.235637 
Si                       0.686137   0.284614   0.235614 
Si                       0.396217   0.494738   0.235619 
Si                       0.895956   0.494425   0.235596 
Si                       0.896062   0.994459   0.235600 
Si                       0.396115   0.994438   0.235616 
Ti                       0.178245   0.776854   0.305755 
Ti                       0.178593   0.277189   0.305813 
Ti                       0.678173   0.776893   0.305781 
Ti                       0.678486   0.277139   0.305789 
Ti                       0.404841   0.503535   0.305766 
Ti                       0.904817   0.503441   0.305771 
Ti                       0.404542   1.003214   0.305771 
Ti                       0.904654   1.003053   0.305734 
Ti                       0.793442   0.639696   0.357482 
Ti                       0.293153   0.639720   0.357478 
Ti                       0.793189   0.139665   0.357443 
Ti                       0.293541   0.139698   0.357497 
Ti                       0.043126   0.889670   0.357480 
Ti                       0.543300   0.390055   0.357510 
Ti                       0.543172   0.889504   0.357480 
Ti                       0.043218   0.389581   0.357482 
Ti                       0.413550   0.769328   0.408924 
Ti                       0.913687   0.769051   0.408961 
Ti                       0.414046   0.269045   0.408927 
Ti                       0.914322   0.268660   0.408925 
Ti                       0.164444   1.018255   0.408903 
Ti                       0.164810   0.518122   0.408949 
Ti                       0.664412   0.518677   0.409010 
Ti                       0.664412   1.018569   0.408917 
Ti                       0.043698   0.638089   0.460656 
Ti                       0.543137   0.638245   0.460664 
Ti                       0.043927   0.138136   0.460837 
Ti                       0.543461   0.138321   0.460758 
Ti                       0.293414   0.888232   0.460923 
Ti                       0.793757   0.888481   0.460816 
Ti                       0.293308   0.387551   0.460937 
Ti                       0.793964   0.387873   0.460761 
Ti                       0.160402   0.770552   0.510690 
Ti                       0.659070   0.772519   0.510457 
Ti                       0.660350   0.272112   0.510634 
Ti                       0.162704   0.269103   0.510910 
Ti                       0.910591   1.021191   0.510657 
Ti                       0.908542   0.523253   0.510534 
Ti                       0.411811   1.020228   0.510720 
Ti                       0.409962   0.521938   0.510573 
%ENDBLOCK POSITIONS_FRAC
