# Supplementary material for: First-Principles Band Alignments at the Si:Anatase TiO2 Interface
Source: ACS Omega. 2023 May 22;8(22):20138–47. doi: 10.1021/acsomega.3c02865 (PMC10249118; doi:10.1021/acsomega.3c02865)
Supplement: Supplementary file 2 — ao3c02865_si_002.zip [file ao3c02865_si_002.zip › Optimized structures of Si, TiO2 slabs, and heterointerface models/Si-TiO2(001) heterointerface - Model 2.cell]

%BLOCK LATTICE_CART
        10.93690360          0.0000000000         0.0000000000
        0.0000000000        10.93690360          0.0000000000
        0.0000000000         0.0000000000        45.8109970093
%ENDBLOCK LATTICE_CART

%BLOCK POSITIONS_FRAC
H                       -0.036072   0.036692   0.969743 
H                        0.096226   0.903804   0.995704 
H                        0.096224   0.403800   0.995705 
H                       -0.036081   0.536662   0.969741 
H                        0.463927   0.036676   0.969741 
H                        0.596233   0.903810   0.995704 
H                        0.596224   0.403802   0.995706 
H                        0.463939   0.536697   0.969742 
H                        0.346216   0.153996   0.995468 
H                        0.212952   0.287024   0.969825 
H                        0.212946   0.787036   0.969827 
H                        0.346219   0.653999   0.995470 
H                        0.846241   0.154015   0.995474 
H                        0.712932   0.287016   0.969826 
H                        0.846239   0.654018   0.995468 
H                        0.712926   0.786992   0.969825 
O                        0.846152   0.386879   0.242333 
O                        0.609239   0.649852   0.241571 
O                        0.346254   0.886589   0.242320 
O                        0.609369   0.149722   0.241577 
O                        0.346198   0.386731   0.242324 
O                        0.109389   0.649626   0.241587 
O                        0.109114   0.149682   0.241569 
O                        0.846388   0.887019   0.242313 
O                        0.350268   0.391084   0.327757 
O                        0.350185   0.891080   0.327707 
O                        0.850233   0.391076   0.327737 
O                        0.850137   0.891067   0.327738 
O                        0.099885   0.140914   0.327489 
O                        0.099777   0.640923   0.327528 
O                        0.599891   0.140729   0.327521 
O                        0.599758   0.640779   0.327503 
O                        0.098857   0.392654   0.430664 
O                        0.099205   0.892735   0.430669 
O                        0.598985   0.392884   0.430716 
O                        0.599264   0.892958   0.430731 
O                        0.349040   0.142860   0.430678 
O                        0.349093   0.643081   0.430639 
O                        0.849112   0.142648   0.430731 
O                        0.849070   0.642782   0.430712 
O                        0.225419   0.516896   0.379178 
O                        0.225702   1.016709   0.379147 
O                        0.725484   0.516668   0.379199 
O                        0.725583   1.016716   0.379181 
O                        0.474555   0.267689   0.379187 
O                        0.474509   0.767768   0.379172 
O                        0.974374   0.267863   0.379153 
O                        0.974435   0.767852   0.379171 
O                        0.475414   0.517377   0.395882 
O                        0.475528   1.017341   0.395947 
O                        0.975337   0.517393   0.395891 
O                        0.975513   1.017401   0.395902 
O                        0.224794   0.266747   0.395865 
O                        0.224788   0.766869   0.395848 
O                        0.724746   0.266560   0.395983 
O                        0.724749   0.766752   0.395936 
O                        0.230767   0.519880   0.292632 
O                        0.230855   1.019984   0.292581 
O                        0.730824   0.520057   0.292621 
O                        0.730759   1.019903   0.292616 
O                        0.479101   0.271600   0.292603 
O                        0.479318   0.771762   0.292586 
O                        0.979149   0.271714   0.292577 
O                        0.979181   0.771732   0.292596 
O                        0.100803   0.391844   0.344139 
O                        0.100809   0.891885   0.344135 
O                        0.600919   0.391568   0.344168 
O                        0.600871   0.891725   0.344177 
O                        0.350859   0.141702   0.344138 
O                        0.350684   0.641866   0.344125 
O                        0.850795   0.141773   0.344151 
O                        0.850618   0.641875   0.344169 
O                        0.343244   0.398741   0.447216 
O                        0.343755   0.898426   0.447332 
O                        0.843192   0.398216   0.447284 
O                        0.843557   0.898098   0.447344 
O                        0.093682   0.148197   0.447304 
O                        0.093584   0.648175   0.447300 
O                        0.593313   0.148666   0.447373 
O                        0.593246   0.648602   0.447298 
O                        0.235835   0.256368   0.481973 
O                        0.235694   0.756286   0.481979 
O                        0.735861   0.255800   0.482112 
O                        0.735684   0.755867   0.482051 
O                        0.485286   0.506462   0.482021 
O                        0.485925   1.006261   0.482103 
O                        0.985584   0.505801   0.481992 
O                        0.986127   1.005601   0.482005 
O                        0.226924   0.267730   0.274334 
O                        0.481819   0.522691   0.271538 
O                        0.238298   0.503395   0.501155 
O                        0.488689   0.253336   0.501230 
O                        0.227127   0.767720   0.274366 
O                        0.481925   1.022566   0.271520 
O                        0.239392   1.002722   0.501355 
O                        0.488703   0.753275   0.501263 
O                        0.727085   0.267696   0.274362 
O                        0.981820   0.522731   0.271552 
O                        0.738693   0.502743   0.501136 
O                        0.989790   0.251897   0.501385 
O                        0.727215   0.767811   0.274309 
O                        0.981851   1.022678   0.271568 
O                        0.739823   1.002039   0.501462 
O                        0.989430   0.752124   0.501422 
Si                       0.000000  -0.000000   0.000000 
Si                      -0.000044   0.040321   0.234525 
Si                      -0.018713   0.021094   0.117497 
Si                       0.000000   0.500000   0.000000 
Si                       0.000224   0.540550   0.234529 
Si                      -0.018806   0.521066   0.117489 
Si                       0.500000  -0.000000   0.000000 
Si                       0.500293   0.040615   0.234504 
Si                       0.481299   0.021119   0.117491 
Si                       0.500000   0.500000   0.000000 
Si                       0.500194   0.540620   0.234513 
Si                       0.481303   0.521084   0.117494 
Si                      -0.022111   0.272957   0.057865 
Si                      -0.021777   0.270834   0.177107 
Si                      -0.022130   0.772964   0.057870 
Si                      -0.021695   0.770839   0.177099 
Si                       0.477874   0.273003   0.057849 
Si                       0.478244   0.270856   0.177129 
Si                       0.477862   0.772999   0.057860 
Si                       0.478205   0.770853   0.177109 
Si                       0.250000   0.250000   0.000000 
Si                       0.232308   0.272715   0.236375 
Si                       0.230335   0.270138   0.117446 
Si                       0.250000   0.750000   0.000000 
Si                       0.232372   0.772566   0.236392 
Si                       0.230320   0.770195   0.117449 
Si                       0.750000   0.250000   0.000000 
Si                       0.732423   0.272770   0.236398 
Si                       0.730286   0.270191   0.117442 
Si                       0.750000   0.750000   0.000000 
Si                       0.732637   0.773009   0.236365 
Si                       0.730280   0.770143   0.117447 
Si                       0.228111   0.022739   0.057886 
Si                       0.230468   0.018519   0.177129 
Si                       0.228083   0.522749   0.057893 
Si                       0.230457   0.518499   0.177092 
Si                       0.728114   0.022724   0.057884 
Si                       0.730485   0.018585   0.177097 
Si                       0.728073   0.522734   0.057864 
Si                       0.730478   0.518582   0.177129 
Si                       0.355664   0.145391   0.087622 
Si                       0.353365   0.145083   0.206639 
Si                       0.355640   0.645398   0.087635 
Si                       0.353360   0.645049   0.206610 
Si                       0.855628   0.145370   0.087634 
Si                       0.853373   0.145113   0.206624 
Si                       0.855560   0.645351   0.087623 
Si                       0.853483   0.645137   0.206630 
Si                       0.102447   0.147745   0.028150 
Si                       0.105686   0.145949   0.147513 
Si                       0.102430   0.647759   0.028151 
Si                       0.105647   0.645930   0.147486 
Si                       0.602447   0.147748   0.028148 
Si                       0.605639   0.146011   0.147507 
Si                       0.602407   0.647784   0.028141 
Si                       0.605649   0.645967   0.147515 
Si                       0.105510   0.395380   0.087637 
Si                       0.104751   0.393721   0.206627 
Si                       0.105529   0.895401   0.087631 
Si                       0.104819   0.893633   0.206649 
Si                       0.605526   0.395408   0.087617 
Si                       0.604802   0.393736   0.206651 
Si                       0.605532   0.895388   0.087628 
Si                       0.604799   0.893745   0.206617 
Si                       0.352282   0.397811   0.028084 
Si                       0.355556   0.395773   0.146844 
Si                       0.352301   0.897793   0.028084 
Si                       0.355511   0.895871   0.146847 
Si                       0.852334   0.397759   0.028086 
Si                       0.855462   0.395825   0.146854 
Si                       0.852330   0.897765   0.028089 
Si                       0.855515   0.895796   0.146840 
Ti                       0.357735   0.398652   0.282798 
Ti                       0.344420   0.397510   0.489045 
Ti                       0.357684   0.898755   0.282781 
Ti                       0.345268   0.896788   0.489196 
Ti                       0.857634   0.398818   0.282818 
Ti                       0.844597   0.396902   0.489142 
Ti                       0.857719   0.898736   0.282844 
Ti                       0.845273   0.896277   0.489283 
Ti                       0.106743   0.148107   0.285959 
Ti                       0.095586   0.146341   0.489210 
Ti                       0.106781   0.648126   0.286009 
Ti                       0.095287   0.646429   0.489179 
Ti                       0.607022   0.147832   0.285990 
Ti                       0.594567   0.147408   0.489236 
Ti                       0.606914   0.648140   0.285952 
Ti                       0.594494   0.647194   0.489123 
Ti                       0.098863   0.394003   0.387579 
Ti                       0.098799   0.893816   0.387548 
Ti                       0.598661   0.393571   0.387637 
Ti                       0.598791   0.893735   0.387607 
Ti                       0.348703   0.143554   0.387634 
Ti                       0.348522   0.643936   0.387593 
Ti                       0.849082   0.143569   0.387628 
Ti                       0.848554   0.643531   0.387614 
Ti                       0.226553   0.511900   0.336121 
Ti                       0.226855   1.011920   0.336114 
Ti                       0.726604   0.511763   0.336177 
Ti                       0.726502   1.011964   0.336209 
Ti                       0.471489   0.266990   0.336181 
Ti                       0.471605   0.766748   0.336174 
Ti                       0.971572   0.266829   0.336184 
Ti                       0.971419   0.767006   0.336236 
Ti                       0.477654   0.514297   0.439256 
Ti                       0.477840   1.014059   0.439388 
Ti                       0.977558   0.514054   0.439349 
Ti                       0.977726   1.013911   0.439419 
Ti                       0.227399   0.264033   0.439288 
Ti                       0.227518   0.764256   0.439347 
Ti                       0.727618   0.263859   0.439322 
Ti                       0.727814   0.764249   0.439357 
%ENDBLOCK POSITIONS_FRAC
