# Supplementary material for: First-Principles Band Alignments at the Si:Anatase TiO2 Interface
Source: ACS Omega. 2023 May 22;8(22):20138–47. doi: 10.1021/acsomega.3c02865 (PMC10249118; doi:10.1021/acsomega.3c02865)
Supplement: Supplementary file 2 — ao3c02865_si_002.zip [file ao3c02865_si_002.zip › Optimized structures of Si, TiO2 slabs, and heterointerface models/Si-TiO2(001) heterointerface - Model 3.cell]

%BLOCK LATTICE_CART
        10.93690360          0.0000000000         0.0000000000
        0.0000000000         10.93690360         0.0000000000
        0.0000000000         0.0000000000        45.8109970093 
%ENDBLOCK LATTICE_CART

%BLOCK POSITIONS_FRAC
  H                  -0.100904   0.030342   0.969825 
  H                   0.032910   0.897909   0.995407 
  H                   0.033988   0.398688   0.995897 
  H                  -0.099941   0.529478   0.969693 
  H                   0.401243   0.032525   0.969834 
  H                   0.531595   0.896613   0.995511 
  H                   0.532165   0.396743   0.996130 
  H                   0.399687   0.528411   0.969644 
  H                   0.284153   0.148681   0.995813 
  H                   0.150903   0.280543   0.969734 
  H                   0.150689   0.780002   0.969720 
  H                   0.282630   0.647047   0.995851 
  H                   0.783862   0.148713   0.995444 
  H                   0.647444   0.279074   0.969886 
  H                   0.780527   0.645267   0.995491 
  H                   0.651296   0.781817   0.969803 
  O                   0.836809   0.710947   0.402086 
  O                   0.338680   0.707591   0.401674 
  O                   0.343183   0.210534   0.401908 
  O                   0.842574   0.211010   0.401841 
  O                   0.589162   0.457992   0.400416 
  O                   0.089921   0.456494   0.399849 
  O                   0.597559   0.957455   0.401642 
  O                   0.097032   0.956488   0.403322 
  O                   0.088402   0.705589   0.418270 
  O                   0.092632   0.210049   0.418302 
  O                   0.588840   0.707348   0.418581 
  O                   0.591743   0.209908   0.418140 
  O                   0.844237   0.961693   0.418492 
  O                   0.345683   0.961120   0.418469 
  O                   0.840212   0.460074   0.418055 
  O                   0.339180   0.458559   0.418318 
  O                   0.964323   0.833532   0.453635 
  O                   0.963691   0.334492   0.452819 
  O                   0.465199   0.833775   0.453554 
  O                   0.464020   0.334204   0.452976 
  O                   0.213558   0.582959   0.452873 
  O                   0.216353   1.085364   0.453412 
  O                   0.713321   0.582915   0.453097 
  O                   0.715014   1.085153   0.453053 
  O                   0.959458   1.090161   0.469856 
  O                   0.958667   0.589316   0.469865 
  O                   0.459817   1.089405   0.469896 
  O                   0.458350   0.589244   0.469964 
  O                   0.209618   0.839085   0.469689 
  O                   0.709561   0.839367   0.469839 
  O                   0.708603   0.339704   0.469849 
  O                   0.208163   0.340068   0.469894 
  O                   0.101724   0.696708   0.504420 
  O                   0.101113   0.197530   0.504684 
  O                   0.601205   0.197295   0.504549 
  O                   0.601367   0.696899   0.504562 
  O                   0.851243   0.948175   0.504579 
  O                   0.351664   0.947029   0.504617 
  O                   0.850627   0.447578   0.504449 
  O                   0.350604   0.447090   0.504586 
  O                   0.854098   0.194870   0.523696 
  O                   0.855411   0.693611   0.523982 
  O                   0.354632   0.193665   0.523751 
  O                   0.355223   0.692959   0.524085 
  O                   0.605774   0.942789   0.524005 
  O                   0.604055   0.443759   0.523911 
  O                   0.103215   0.444696   0.523800 
  O                   0.105287   0.943073   0.523769 
  O                   0.321419   0.430056   0.236019 
  O                   0.872990   0.340635   0.248825 
  O                   0.315385   0.923122   0.244501 
  O                   0.823285   0.913684   0.243113 
  O                   0.179731   0.309753   0.274340 
  O                   0.161890   0.790134   0.286139 
  O                   0.673036   0.798168   0.278681 
  O                   0.659083   0.312238   0.274210 
  O                   0.376529   0.670721   0.262171 
  O                  -0.002372   0.609137   0.269820 
  O                   0.003703   0.079638   0.267564 
  O                   0.487786   0.078348   0.265297 
  O                   0.314197   0.476199   0.300414 
  O                   0.334097   0.960999   0.305120 
  O                   0.810128   0.490601   0.292130 
  O                   0.839507  -0.044848   0.304157 
  O                   0.342123   0.737240   0.317113 
  O                   0.841391   0.726520   0.314524 
  O                   0.383083   0.210915   0.314023 
  O                   0.870026   0.203386   0.316092 
  O                   0.570941   0.530720   0.292556 
  O                   0.604815  -0.037492   0.315397 
  O                   0.075175   0.469930   0.313063 
  O                   0.106172   0.968117   0.318298 
  O                   0.461721   0.585279   0.345242 
  O                   0.466567   0.077574   0.351737 
  O                  -0.041887   0.586938   0.349439 
  O                  -0.031740   0.075294   0.353433 
  O                   0.212181   0.832341   0.350489 
  O                   0.664813   0.381323   0.332037 
  O                   0.711939   0.830749   0.346907 
  O                   0.204268   0.326663   0.338861 
  O                   0.468229   0.832046   0.367516 
  O                  -0.035709   0.834696   0.367806 
  O                   0.454948   0.340240   0.365855 
  O                   0.958838   0.337093   0.365343 
  O                   0.709612   0.589091   0.366556 
  O                   0.216015   0.579999   0.365464 
  O                   0.217967   0.089279   0.366945 
  O                   0.715858   0.092751   0.366000 
  Si                  0.686522   0.743513  -0.000000 
  Si                  0.186525   0.243523  -0.000000 
  Si                  0.686522   0.243507  -0.000000 
  Si                  0.186529   0.743516   0.000000 
  Si                  0.436277   0.993550  -0.000000 
  Si                  0.936262   0.493551  -0.000000 
  Si                  0.436274   0.493554  -0.000000 
  Si                  0.936276   0.993537  -0.000000 
  Si                  0.037513   0.642014   0.028134 
  Si                  0.537185   0.642231   0.027860 
  Si                  0.540068   0.139650   0.028565 
  Si                  0.038959   0.141364   0.027908 
  Si                  0.287896   0.392238   0.028399 
  Si                  0.788441   0.391762   0.028079 
  Si                  0.288557   0.892568   0.028073 
  Si                  0.790197   0.889990   0.028178 
  Si                  0.415140   0.267301   0.057878 
  Si                  0.914365   0.265500   0.057532 
  Si                  0.414113   0.767858   0.057831 
  Si                  0.915934   0.767809   0.058559 
  Si                  0.164530   1.017742   0.057927 
  Si                  0.160744   0.516898   0.058169 
  Si                  0.663256   0.517997   0.057466 
  Si                  0.665952   1.012270   0.058158 
  Si                  0.291750   0.140703   0.087637 
  Si                  0.287107   0.643873   0.087095 
  Si                  0.795936   0.134447   0.087131 
  Si                  0.788829   0.641276   0.087483 
  Si                  0.037660   0.388416   0.088101 
  Si                  0.544020   0.389480   0.087537 
  Si                  0.044482   0.891377   0.088508 
  Si                  0.544610   0.884546   0.088466 
  Si                  0.165202   0.264407   0.117791 
  Si                  0.167569   0.767673   0.119147 
  Si                  0.671447   0.258606   0.116106 
  Si                  0.669464   0.761048   0.119929 
  Si                  0.920745   1.015298   0.118777 
  Si                  0.906384   0.512716   0.117134 
  Si                  0.419177   1.014161   0.116520 
  Si                  0.414244   0.519655   0.115222 
  Si                  0.044354   0.141960   0.149350 
  Si                  0.032022   0.638168   0.145880 
  Si                  0.544281   0.137708   0.145927 
  Si                  0.538672   0.628946   0.148027 
  Si                  0.786975   0.382768   0.147750 
  Si                  0.796133   0.892624   0.149378 
  Si                  0.300911   0.895222   0.148490 
  Si                  0.293799   0.394838   0.145045 
  Si                  0.919348   0.761551   0.178949 
  Si                  0.923942   0.274591   0.179068 
  Si                  0.431632   0.769613   0.178793 
  Si                  0.439248   0.287748   0.173042 
  Si                  0.164131   0.517642   0.174154 
  Si                  0.183495   1.028166   0.179293 
  Si                  0.606245   0.448363   0.173267 
  Si                  0.672446   1.025419   0.178235 
  Si                  0.047837   0.410405   0.208451 
  Si                  0.089323   0.856145   0.205676 
  Si                  0.638840   0.510692   0.220638 
  Si                  0.798032   0.655348   0.214979 
  Si                  0.560003   0.895523   0.209962 
  Si                  0.246328   0.687627   0.198683 
  Si                  0.792865   0.155430   0.208782 
  Si                  0.313980   0.170582   0.208435 
  Si                  0.209789   0.324774   0.238318 
  Si                  0.726402   0.318296   0.241148 
  Si                  0.424935   0.023694   0.235499 
  Si                  0.226882   0.861871   0.314219 
  Si                  0.196857   0.385559   0.305314 
  Si                  0.728252   0.856304   0.310185 
  Si                  0.674528   0.424383   0.297892 
  Si                  0.711216   0.810892   0.243710 
  Ti                  0.240597   0.783036   0.251514 
  Ti                  0.399702   0.570985   0.229766 
  Ti                  0.906143   0.506988   0.247200 
  Ti                  0.420159   0.598114   0.301415 
  Ti                  0.947410   0.010385   0.235333 
  Ti                  0.933951   0.589052   0.306424 
  Ti                  0.459475   0.062503   0.305103 
  Ti                  0.958800   0.062046   0.306993 
  Ti                  0.838116   0.713715   0.360362 
  Ti                  0.339997   0.705445   0.360086 
  Ti                  0.856450   0.195464   0.355758 
  Ti                  0.347839   0.210757   0.353187 
  Ti                  0.094694  -0.038612   0.362098 
  Ti                  0.575600   0.473511   0.359571 
  Ti                  0.587118  -0.035652   0.359334 
  Ti                  0.078671   0.461842   0.358073 
  Ti                  0.469197   0.837469   0.410012 
  Ti                  0.966076   0.836538   0.411000 
  Ti                  0.460171   0.330485   0.410300 
  Ti                  0.961716   0.331936   0.410627 
  Ti                  0.223517   1.091857   0.410044 
  Ti                  0.212805   0.582548   0.410181 
  Ti                  0.714070   0.583771   0.410555 
  Ti                  0.719185   1.090758   0.409824 
  Ti                  0.092145   0.706144   0.461931 
  Ti                  0.590702   0.707324   0.462073 
  Ti                  0.093910   0.204726   0.461680 
  Ti                  0.592614   0.205719   0.461839 
  Ti                  0.343096   0.955647   0.461844 
  Ti                  0.841557   0.957207   0.461906 
  Ti                  0.342184   0.456435   0.461896 
  Ti                  0.841572   0.456968   0.461953 
  Ti                  0.211291   0.837695   0.511671 
  Ti                  0.711534   0.837395   0.511794 
  Ti                  0.710058   0.337886   0.511671 
  Ti                  0.209289   0.338551   0.511663 
  Ti                  0.960264   1.089036   0.511677 
  Ti                  0.961054   0.587427   0.511738 
  Ti                  0.460477   1.087932   0.511735 
  Ti                  0.460840   0.587099   0.511860 
%ENDBLOCK POSITIONS_FRAC
