# Supplementary material for: First-Principles Band Alignments at the Si:Anatase TiO2 Interface
Source: ACS Omega. 2023 May 22;8(22):20138–47. doi: 10.1021/acsomega.3c02865 (PMC10249118; doi:10.1021/acsomega.3c02865)
Supplement: Supplementary file 2 — ao3c02865_si_002.zip [file ao3c02865_si_002.zip › Optimized structures of Si, TiO2 slabs, and heterointerface models/Si-TiO2(101) heterointerface - Model 4.cell]

%BLOCK LATTICE_CART
        10.93690360          0.0000000000         0.0000000000
        0.0000000000         10.93690360         0.0000000000
        0.0000000000         0.0000000000        45.8109970093 
%ENDBLOCK LATTICE_CART

%BLOCK POSITIONS_FRAC
 H                      0.034854   0.962618   0.969703 
 H                     -0.096550   0.096003   0.995892 
 H                      0.036713   0.462531   0.969832 
 H                     -0.096397   0.595817   0.995381 
 H                      0.537588   0.963776   0.969809 
 H                      0.403574   0.095899   0.995490 
 H                      0.535134   0.462701   0.969727 
 H                      0.402935   0.595464   0.995826 
 H                      0.287233   0.213122   0.969835 
 H                      0.153779   0.346080   0.995599 
 H                      0.285837   0.710983   0.969898 
 H                      0.153523   0.845696   0.995311 
 H                      0.786790   0.211653   0.969909 
 H                      0.654173   0.346291   0.995247 
 H                      0.787151   0.712988   0.969849 
 H                      0.653944   0.846223   0.995552 
 O                      0.206082   0.132106   0.328695 
 O                      0.203032   0.451099   0.334317 
 O                      0.217131   0.770041   0.331588 
 O                      0.346187   0.121101   0.407509 
 O                      0.348783   0.450775   0.409422 
 O                      0.347890   0.788693   0.408831 
 O                      0.489463   0.119727   0.485129 
 O                      0.490648   0.453398   0.485469 
 O                      0.489083   0.787609   0.485841 
 O                      0.633919   0.120614   0.560979 
 O                      0.634225   0.452946   0.561225 
 O                      0.633739   0.786719   0.561435 
 O                      0.709306   0.273772   0.331430 
 O                      0.707457   0.623735   0.328274 
 O                      0.707412   0.961657   0.333421 
 O                      0.848639   0.289879   0.407313 
 O                      0.845442   0.621336   0.407167 
 O                      0.849271   0.951123   0.408567 
 O                     -0.011788   0.287827   0.484927 
 O                     -0.011548   0.619455   0.484926 
 O                     -0.010040   0.953973   0.484989 
 O                      0.133505   0.286735   0.561026 
 O                      0.133590   0.620419   0.560982 
 O                      0.133624   0.953299   0.560997 
 O                      0.920330   0.122254   0.306090 
 O                      0.884052   0.457030   0.305780 
 O                      0.921202   0.793297   0.310950 
 O                      0.054628   0.121467   0.384643 
 O                      0.053766   0.455475   0.385907 
 O                      0.056353   0.787901   0.384349 
 O                      0.193916   0.120809   0.461880 
 O                      0.193659   0.454032   0.461662 
 O                      0.195424   0.786894   0.462444 
 O                      0.337964   0.120573   0.547491 
 O                      0.338051   0.453298   0.547554 
 O                      0.338368   0.786613   0.547499 
 O                      0.419037   0.291368   0.311647 
 O                      0.415637   0.623119   0.306348 
 O                      0.378285   0.952263   0.308430 
 O                      0.554363   0.288478   0.384250 
 O                      0.556280   0.621296   0.386018 
 O                      0.555813   0.956040   0.386825 
 O                      0.696283   0.286974   0.462486 
 O                      0.694800   0.620954   0.462469 
 O                      0.694320   0.954286   0.462049 
 O                      0.838948   0.286681   0.547770 
 O                      0.838963   0.620513   0.548018 
 O                      0.838876   0.953547   0.547940 
 O                      0.739058   0.277693   0.275646 
 O                      0.769438   0.671753   0.273273 
 O                      0.763212   0.955404   0.281957 
 O                      0.908272   0.292557   0.354526 
 O                      0.903850   0.620391   0.355041 
 O                      0.905749   0.960045   0.356990 
 O                      0.045207   0.286206   0.432693 
 O                      0.043586   0.623510   0.432641 
 O                      0.047708   0.953538   0.432667 
 O                      0.190863   0.287299   0.509222 
 O                      0.191444   0.619410   0.509181 
 O                      0.192682   0.954101   0.509301 
 O                      0.267616   0.170440   0.273711 
 O                      0.261530   0.457962   0.283063 
 O                      0.201531   0.756953   0.270356 
 O                      0.404316   0.118247   0.355287 
 O                      0.401862   0.463749   0.357740 
 O                      0.412888   0.792060   0.357971 
 O                      0.544079   0.124635   0.432868 
 O                      0.547018   0.453110   0.433128 
 O                      0.546052   0.786508   0.433895 
 O                      0.692654   0.119835   0.509231 
 O                      0.693413   0.454061   0.509468 
 O                      0.692633   0.787568   0.509757 
 O                      0.050842   0.296249   0.297293 
 O                      0.048115   0.615508   0.303839 
 O                      0.072415   0.953389   0.306078 
 O                      0.197915   0.287279   0.379803 
 O                      0.198901   0.621429   0.381277 
 O                      0.198764   0.954735   0.377215 
 O                      0.337451   0.287046   0.456668 
 O                      0.338625   0.620021   0.456362 
 O                      0.338457   0.954527   0.456017 
 O                      0.474135   0.286765   0.531189 
 O                      0.474392   0.619862   0.531461 
 O                      0.474295   0.953861   0.531609 
 O                      0.548565   0.118494   0.301818 
 O                      0.562322   0.452824   0.306479 
 O                      0.558640   0.789945   0.304179 
 O                      0.699316   0.123058   0.380903 
 O                      0.696941   0.454658   0.377209 
 O                      0.697439   0.787590   0.378501 
 O                      0.838520   0.120521   0.455175 
 O                      0.837519   0.454291   0.455088 
 O                      0.837592   0.787315   0.456104 
 O                     -0.025830   0.120182   0.530891 
 O                     -0.026094   0.453701   0.531103 
 O                     -0.025848   0.786841   0.530900 
 O                      0.898562   0.365243   0.241567 
 O                      0.556452   0.561374   0.256587 
 O                      0.523182   0.945996   0.260511 
 O                      0.655924   0.132614   0.238315 
 O                      0.421225   0.341132   0.248167 
 O                      0.090801   0.567913   0.245343 
 O                      0.058920   0.056606   0.255938 
 O                      0.918885   0.840896   0.246749 
 Si                    -0.000000  -0.000000  -0.000000 
 Si                    -0.006196  -0.038267   0.232277 
 Si                     0.020380  -0.021309   0.116375 
 Si                    -0.000000   0.500000  -0.000000 
 Si                     0.000249   0.460168   0.227097 
 Si                     0.014851   0.475793   0.116965 
 Si                     0.500000   0.000000  -0.000000 
 Si                     0.566662   0.017163   0.230825 
 Si                     0.515997  -0.022817   0.117759 
 Si                     0.500000   0.500000  -0.000000 
 Si                     0.492755   0.463690   0.233294 
 Si                     0.515171   0.480241   0.116845 
 Si                     0.021128   0.226480   0.057526 
 Si                     0.022780   0.219763   0.178281 
 Si                     0.020141   0.725708   0.058346 
 Si                     0.011078   0.728580   0.174227 
 Si                     0.521366   0.226593   0.058444 
 Si                     0.517513   0.231566   0.176647 
 Si                     0.520194   0.726776   0.057540 
 Si                     0.511811   0.726442   0.181489 
 Si                     0.250000   0.250000  -0.000000 
 Si                     0.307782   0.238685   0.242201 
 Si                     0.266733   0.226886   0.117985 
 Si                     0.250000   0.750000  -0.000000 
 Si                     0.191422   0.682696   0.238473 
 Si                     0.269361   0.726975   0.118452 
 Si                     0.750000   0.250000  -0.000000 
 Si                     0.769842   0.254186   0.238499 
 Si                     0.769899   0.227772   0.118353 
 Si                     0.750000   0.750000  -0.000000 
 Si                     0.804234   0.740758   0.241266 
 Si                     0.761199   0.730381   0.117400 
 Si                     0.271637  -0.024184   0.057756 
 Si                     0.269634  -0.026487   0.178750 
 Si                     0.269898   0.476099   0.057905 
 Si                     0.261145   0.472414   0.177065 
 Si                     0.770937  -0.022502   0.057896 
 Si                     0.768905  -0.022957   0.176396 
 Si                     0.770357   0.476097   0.057842 
 Si                     0.760672   0.483164   0.174805 
 Si                     0.392140   0.103201   0.087907 
 Si                     0.396989   0.104250   0.207083 
 Si                     0.391689   0.604980   0.087246 
 Si                     0.365317   0.602524   0.209547 
 Si                     0.893891   0.105332   0.087509 
 Si                     0.881906   0.110152   0.207228 
 Si                     0.889445   0.603965   0.087995 
 Si                     0.882865   0.607662   0.203743 
 Si                     0.147667   0.101608   0.028020 
 Si                     0.144240   0.097036   0.147692 
 Si                     0.146348   0.602292   0.028265 
 Si                     0.139137   0.598759   0.146559 
 Si                     0.646896   0.102983   0.028243 
 Si                     0.640542   0.101915   0.147190 
 Si                     0.647174   0.602080   0.028056 
 Si                     0.631549   0.607975   0.147389 
 Si                     0.142657   0.352145   0.087657 
 Si                     0.155166   0.335302   0.208670 
 Si                     0.145941   0.851797   0.087677 
 Si                     0.133916   0.844719   0.205555 
 Si                     0.644747   0.353981   0.088270 
 Si                     0.642176   0.362339   0.205450 
 Si                     0.640768   0.855476   0.087159 
 Si                     0.658454   0.846493   0.208416 
 Si                     0.397562   0.352120   0.028344 
 Si                     0.392364   0.355268   0.146764 
 Si                     0.397472   0.852256   0.027847 
 Si                     0.395896   0.851168   0.148870 
 Si                     0.897241   0.352496   0.028046 
 Si                     0.896372   0.351993   0.148481 
 Si                     0.897416   0.852270   0.028328 
 Si                     0.891172   0.857250   0.145080 
 Ti                     0.366878   0.123442   0.313785 
 Ti                     0.373417   0.455301   0.315320 
 Ti                     0.391944   0.792220   0.318769 
 Ti                     0.508312   0.122000   0.390870 
 Ti                     0.513096   0.455196   0.390961 
 Ti                     0.519394   0.788161   0.393011 
 Ti                     0.647071   0.120748   0.466689 
 Ti                     0.649594   0.453901   0.466748 
 Ti                     0.650272   0.787472   0.467783 
 Ti                     0.781558   0.120053   0.542368 
 Ti                     0.782046   0.453690   0.542546 
 Ti                     0.781649   0.787081   0.542916 
 Ti                     0.879379   0.294058   0.313107 
 Ti                     0.865459   0.627251   0.311981 
 Ti                     0.868398   0.958596   0.314497 
 Ti                     0.012830   0.287888   0.390486 
 Ti                     0.006817   0.621465   0.390129 
 Ti                     0.010069   0.955278   0.390223 
 Ti                     0.148117   0.287132   0.466559 
 Ti                     0.146214   0.620275   0.466407 
 Ti                     0.147078   0.954320   0.466463 
 Ti                     0.281151   0.286883   0.542186 
 Ti                     0.281098   0.619815   0.542187 
 Ti                     0.281144   0.953795   0.542329 
 Ti                     0.093786   0.115000   0.292535 
 Ti                     0.116605   0.457057   0.300446 
 Ti                     0.102119   0.784153   0.302697 
 Ti                     0.239396   0.121632   0.371997 
 Ti                     0.241585   0.455528   0.376805 
 Ti                     0.241287   0.786908   0.375819 
 Ti                     0.379519   0.120841   0.450897 
 Ti                     0.381441   0.453738   0.452095 
 Ti                     0.379344   0.787151   0.452277 
 Ti                     0.521407   0.120229   0.530307 
 Ti                     0.521827   0.453329   0.530655 
 Ti                     0.520233   0.786860   0.530902 
 Ti                     0.602894   0.282314   0.301570 
 Ti                     0.589472   0.615278   0.293833 
 Ti                     0.608377   0.954171   0.295002 
 Ti                     0.742637   0.287116   0.374389 
 Ti                     0.741273   0.621275   0.371834 
 Ti                     0.739346   0.957135   0.373967 
 Ti                     0.881416   0.286908   0.451398 
 Ti                     0.880251   0.621075   0.450825 
 Ti                     0.880634   0.954033   0.450724 
 Ti                     0.020853   0.286811   0.530588 
 Ti                     0.021167   0.620289   0.530385 
 Ti                     0.021630   0.953464   0.530249 
%ENDBLOCK POSITIONS_FRAC
