# Supplementary material for: First-Principles Band Alignments at the Si:Anatase TiO2 Interface
Source: ACS Omega. 2023 May 22;8(22):20138–47. doi: 10.1021/acsomega.3c02865 (PMC10249118; doi:10.1021/acsomega.3c02865)
Supplement: Supplementary file 2 — ao3c02865_si_002.zip [file ao3c02865_si_002.zip › Optimized structures of Si, TiO2 slabs, and heterointerface models/TiO2(001) slab.cell]

%BLOCK LATTICE_CART
        3.799752200         0.0000000000         0.0000000000
        0.0000000000         3.799752200          0.0000000000
        0.0000000000         0.0000000000         43.7159147263
%ENDBLOCK LATTICE_CART

%BLOCK POSITIONS_FRAC
 O                    -0.000000  -0.000000   0.045558
 O                    -0.000000  -0.000000   0.268086
 O                     0.500000   0.500000   0.156964
 O                     0.500000   0.500000   0.379266
 O                    -0.000000   0.500000   0.101231
 O                    -0.000000   0.500000   0.323685
 O                     0.500000   0.000000   0.212541
 O                     0.500000  -0.000000   0.434494
 O                     0.500000  -0.000000   0.120817
 O                     0.500000  -0.000000   0.343272
 O                    -0.000000   0.500000   0.010008
 O                     0.000000   0.500000   0.231961
 O                     0.500000   0.500000   0.065237
 O                     0.500000   0.500000   0.287539
 O                    -0.000000  -0.000000   0.176417
 O                    -0.000000  -0.000000   0.398944
 O                     0.500000   0.000000  -0.010164
 O                     0.000000   0.500000   0.454666
 Ti                    0.000000  -0.000000   0.001289
 Ti                   -0.000000   0.000000   0.443214
 Ti                   -0.000000  -0.000000   0.222251
 Ti                    0.500000   0.500000   0.111066
 Ti                    0.500000   0.500000   0.333437
 Ti                   -0.000000   0.500000   0.055262
 Ti                   -0.000000   0.500000   0.277804
 Ti                    0.500000  -0.000000   0.166699
 Ti                    0.500000  -0.000000   0.389241
%ENDBLOCK POSITIONS_FRAC
