# Supplementary material for: First-Principles Band Alignments at the Si:Anatase TiO2 Interface
Source: ACS Omega. 2023 May 22;8(22):20138–47. doi: 10.1021/acsomega.3c02865 (PMC10249118; doi:10.1021/acsomega.3c02865)
Supplement: Supplementary file 2 — ao3c02865_si_002.zip [file ao3c02865_si_002.zip › Optimized structures of Si, TiO2 slabs, and heterointerface models/TiO2(101) slab.cell]

%BLOCK LATTICE_CART
       10.4370403290         0.0000000000         0.0000000000
        0.0000000000         3.7180771828         0.0000000000
        0.0000000000         0.0000000000        35.9620285034
%ENDBLOCK LATTICE_CART

%BLOCK POSITIONS_FRAC
 O                   0.228245   0.268089   0.082864  
 O                   0.371825   0.268089   0.181499  
 O                   0.511286   0.268089   0.281083  
 O                   0.659155   0.268089   0.379343  
 O                   0.728245   0.768089   0.082864  
 O                   0.871825   0.768089   0.181499  
 O                   0.011286   0.768089   0.281083  
 O                   0.159155   0.768089   0.379343  
 O                   0.947535   0.268089   0.057224  
 O                   0.086689   0.268089   0.156876  
 O                   0.225054   0.268089   0.256219  
 O                   0.368068   0.268089   0.362531  
 O                   0.447535   0.768089   0.057224  
 O                   0.586689   0.768089   0.156876  
 O                   0.725054   0.768089   0.256219  
 O                   0.868068   0.768089   0.362531  
 O                   0.793331   0.768089   0.016688  
 O                   0.941200   0.768089   0.114948  
 O                   0.080661   0.768089   0.214533  
 O                   0.224241   0.768089   0.313167  
 O                   0.293331   0.268089   0.016688  
 O                   0.441200   0.268089   0.114948  
 O                   0.580661   0.268089   0.214533  
 O                   0.724241   0.268089   0.313167  
 O                   0.084418   0.768089   0.033501  
 O                   0.227432   0.768089   0.139813  
 O                   0.365797   0.768089   0.239155  
 O                   0.504951   0.768089   0.338808  
 O                   0.584418   0.268089   0.033501  
 O                   0.727432   0.268089   0.139813  
 O                   0.865797   0.268089   0.239155  
 O                   0.004951   0.268089   0.338808  
 Ti                  0.404935   0.268089   0.056394  
 Ti                  0.543815   0.268089   0.158352  
 Ti                  0.680243   0.268089   0.257586  
 Ti                  0.814276   0.268089   0.355328  
 Ti                  0.904935   0.768089   0.056394  
 Ti                  0.043815   0.768089   0.158352  
 Ti                  0.180243   0.768089   0.257586  
 Ti                  0.314276   0.768089   0.355328  
 Ti                  0.138210   0.268089   0.040704  
 Ti                  0.272243   0.268089   0.138445  
 Ti                  0.408671   0.268089   0.237679  
 Ti                  0.547551   0.268089   0.339638  
 Ti                  0.638210   0.768089   0.040704  
 Ti                  0.772243   0.768089   0.138445  
 Ti                  0.908671   0.768089   0.237679  
 Ti                  0.047551   0.768089   0.339638  
%ENDBLOCK POSITIONS_FRAC
